# Supplementary material for: Compositional Effects of Additively Manufactured Refractory High-Entropy Alloys under High-Energy Helium Irradiation
Source: Nanomaterials (Basel). 2022 Jun 10;12(12):2014. doi: 10.3390/nano12122014 (PMC9228246; doi:10.3390/nano12122014)
Supplement: Supplementary file 1 [file nanomaterials-12-02014-s001.zip]

Archive with 1 entries (1 files):
- nanomaterials-1748291-supplementary.pdf
